# Supplementary material for: Phylogeny and taxonomy of Lycoperdaceae: Longipediperdon gen. nov., a new genus from China based on molecular and morphological evidence
Source: MycoKeys. 2026 Jul 15;136:323–40. doi: 10.3897/mycokeys.136.188385 (PMC13392725; doi:10.3897/mycokeys.136.188385)
Supplement: XML Treatment for Longipediperdon [file mycokeys.136.188385-treatment1.xml]

<!DOCTYPE tp:taxon-treatment
  PUBLIC "-//TaxonX//DTD Taxonomic Treatment Publishing DTD v0 20100105//EN" "tax-treatment-NSO.dtd">
<tp:taxon-treatment xmlns:tp="http://www.plazi.org/taxpub"><tp:treatment-meta><kwd-group><label>Taxon classification</label><kwd>
                <named-content content-type="kingdom">Fungi</named-content>
              </kwd><kwd>
                <named-content content-type="order">Agaricales</named-content>
              </kwd><kwd>
                <named-content content-type="family">Lycoperdaceae</named-content>
              </kwd></kwd-group><mixed-citation publication-type="journal"><person-group><name><surname>Yang</surname><given-names>Xin</given-names></name><name><surname>Duan</surname><given-names>Songjing</given-names></name><name><surname>Li</surname><given-names>Simiao</given-names></name><name><surname>Gao</surname><given-names>Xin</given-names></name><name><surname>Yang</surname><given-names>Run</given-names></name><name><surname>Jiang</surname><given-names>Dede</given-names></name><name><surname>Zhou</surname><given-names>Hongmin</given-names></name><name><surname>Zhao</surname><given-names>Changlin</given-names></name><name><surname>Shen</surname><given-names>Shan</given-names></name></person-group><article-title>Phylogeny and taxonomy of <italic><tp:taxon-name><tp:taxon-name-part taxon-name-part-type="family" reg="Lycoperdaceae">Lycoperdaceae</tp:taxon-name-part></tp:taxon-name></italic>: <italic><tp:taxon-name><tp:taxon-name-part taxon-name-part-type="genus" reg="Longipediperdon">Longipediperdon</tp:taxon-name-part></tp:taxon-name></italic> gen. nov., a new genus from China based on molecular and morphological evidence</article-title><source>MycoKeys</source><day>15</day><month>07</month><year>2026</year><volume>136</volume><fpage>323</fpage><lpage>340</lpage><pub-id pub-id-type="doi">10.3897/mycokeys.136.188385</pub-id></mixed-citation></tp:treatment-meta><tp:nomenclature><tp:taxon-name><object-id xmlns:xlink="http://www.w3.org/1999/xlink" content-type="arpha" xlink:type="simple">AEF304BD-7680-520C-BEF3-BEEC2C12E9CF</object-id>
                    		<tp:taxon-name-part taxon-name-part-type="genus" reg="Longipediperdon">Longipediperdon</tp:taxon-name-part>
                    	
                    		<object-id xmlns:xlink="http://www.w3.org/1999/xlink" content-type="mycobank" xlink:type="simple">MycoBank No: 862264</object-id>
                    	</tp:taxon-name><tp:taxon-authority>Xin Yang &amp; C.L. Zhao</tp:taxon-authority><tp:taxon-status xmlns:xlink="http://www.w3.org/1999/xlink" xlink:type="simple">gen. nov.</tp:taxon-status></tp:nomenclature><tp:treatment-sec sec-type="Type species"><title>Type species.</title><p><italic><tp:taxon-name><tp:taxon-name-part taxon-name-part-type="genus" reg="Longipediperdon">Longipediperdon</tp:taxon-name-part> <tp:taxon-name-part taxon-name-part-type="species" reg="spineum">spineum</tp:taxon-name-part></tp:taxon-name></italic> Xin Yang &amp; C.L. Zhao.</p></tp:treatment-sec><tp:treatment-sec sec-type="Etymology"><title>Etymology.</title><p><italic>Longipediperdon</italic> (Lat.): referring to the basidiospores having a long pedicel.</p></tp:treatment-sec><tp:treatment-sec sec-type="Description"><title>Description.</title><p>Basidiomata subglobose to obpyriform. Exoperidium with densely arranged spiny structure. Endoperidium papery and membranous. Gleba cottony when young, pulverulent when mature. Exoperidium made up of chains of inflated cells, ellipsoid, oblong, thin-walled to slightly thick-walled, smooth, colorless hyphae in 5% <abbrev xmlns:xlink="http://www.w3.org/1999/xlink" xlink:title="5% potassium hydroxide water solution" xlink:type="simple">KOH</abbrev>. Endoperidium made up of colorless hyphae, thick-walled, occasionally branched, without septa. Capillitium of <italic><tp:taxon-name><tp:taxon-name-part taxon-name-part-type="genus" reg="Lycoperdon">Lycoperdon</tp:taxon-name-part></tp:taxon-name></italic>–type, occasionally branched, thick-walled, without septa. Paracapillitium absent. Basidiospores ovoid, and oblong, with short spines, with a long pedicel. Basidia bubble-shaped to subcylindrical and occasionally clavate, four sterigmata and a simple septum at the base.</p></tp:treatment-sec></tp:taxon-treatment>
