# Supplementary material for: Phylogeny and taxonomy of Lycoperdaceae: Longipediperdon gen. nov., a new genus from China based on molecular and morphological evidence
Source: MycoKeys. 2026 Jul 15;136:323–40. doi: 10.3897/mycokeys.136.188385 (PMC13392725; doi:10.3897/mycokeys.136.188385)
Supplement: XML Treatment for Longipediperdon spineum [file mycokeys.136.188385-treatment2.xml]

<!DOCTYPE tp:taxon-treatment
  PUBLIC "-//TaxonX//DTD Taxonomic Treatment Publishing DTD v0 20100105//EN" "tax-treatment-NSO.dtd">
<tp:taxon-treatment xmlns:tp="http://www.plazi.org/taxpub"><tp:treatment-meta><kwd-group><label>Taxon classification</label><kwd>
                <named-content content-type="kingdom">Fungi</named-content>
              </kwd><kwd>
                <named-content content-type="order">Agaricales</named-content>
              </kwd><kwd>
                <named-content content-type="family">Lycoperdaceae</named-content>
              </kwd></kwd-group><mixed-citation publication-type="journal"><person-group><name><surname>Yang</surname><given-names>Xin</given-names></name><name><surname>Duan</surname><given-names>Songjing</given-names></name><name><surname>Li</surname><given-names>Simiao</given-names></name><name><surname>Gao</surname><given-names>Xin</given-names></name><name><surname>Yang</surname><given-names>Run</given-names></name><name><surname>Jiang</surname><given-names>Dede</given-names></name><name><surname>Zhou</surname><given-names>Hongmin</given-names></name><name><surname>Zhao</surname><given-names>Changlin</given-names></name><name><surname>Shen</surname><given-names>Shan</given-names></name></person-group><article-title>Phylogeny and taxonomy of <italic><tp:taxon-name><tp:taxon-name-part taxon-name-part-type="family" reg="Lycoperdaceae">Lycoperdaceae</tp:taxon-name-part></tp:taxon-name></italic>: <italic><tp:taxon-name><tp:taxon-name-part taxon-name-part-type="genus" reg="Longipediperdon">Longipediperdon</tp:taxon-name-part></tp:taxon-name></italic> gen. nov., a new genus from China based on molecular and morphological evidence</article-title><source>MycoKeys</source><day>15</day><month>07</month><year>2026</year><volume>136</volume><fpage>323</fpage><lpage>340</lpage><pub-id pub-id-type="doi">10.3897/mycokeys.136.188385</pub-id></mixed-citation></tp:treatment-meta><tp:nomenclature><tp:taxon-name><object-id xmlns:xlink="http://www.w3.org/1999/xlink" content-type="arpha" xlink:type="simple">EECA7880-D46C-5E40-BAE4-F47EAAB5E72C</object-id>
                    		<tp:taxon-name-part taxon-name-part-type="genus" reg="Longipediperdon">Longipediperdon</tp:taxon-name-part> <tp:taxon-name-part taxon-name-part-type="species" reg="spineum">spineum</tp:taxon-name-part>
                    	
                    		<object-id xmlns:xlink="http://www.w3.org/1999/xlink" content-type="mycobank" xlink:type="simple">MycoBank No: 862265</object-id>
                    	</tp:taxon-name><tp:taxon-authority>Xin Yang &amp; C.L. Zhao</tp:taxon-authority><tp:taxon-status xmlns:xlink="http://www.w3.org/1999/xlink" xlink:type="simple">sp. nov.</tp:taxon-status><xref ref-type="fig" rid="F3">Figs 3</xref><xref ref-type="fig" rid="F4">, 4</xref></tp:nomenclature><tp:treatment-sec sec-type="Holotype"><title>Holotype.</title><p>China. • Yunnan Province, Zhaotong, Daguan County, Tianxing Town, Wumengshan National Nature Reserve, <named-content xmlns:xlink="http://www.w3.org/1999/xlink" content-type="dwc:verbatimCoordinates" xlink:type="simple">27°52'50.4"N, 104°4'42.9"E</named-content>, elev. 1882 m, on the ground in forest of <italic><tp:taxon-name><tp:taxon-name-part taxon-name-part-type="genus" reg="Chimonobambusa">Chimonobambusa</tp:taxon-name-part> <tp:taxon-name-part taxon-name-part-type="species" reg="tumidissinoda">tumidissinoda</tp:taxon-name-part></tp:taxon-name></italic>, 18 July 2025, HMZhou 1841 (<named-content xmlns:xlink="http://www.w3.org/1999/xlink" content-type="dwc:institutional_code" xlink:title="Southwest Forestry College" xlink:href="https://scientific-collections.gbif.org/institution/22190a72-02b2-458f-9a33-78baa09876b3" xlink:type="simple">SWFC</named-content> 00101841).</p><fig id="F3" position="float" orientation="portrait"><object-id xmlns:xlink="http://www.w3.org/1999/xlink" content-type="doi" xlink:type="simple">10.3897/mycokeys.136.188385.figure3</object-id><object-id xmlns:xlink="http://www.w3.org/1999/xlink" content-type="arpha" xlink:type="simple">169E7A19-24C4-5E6E-8C40-86E970BD8C79</object-id><label>Figure 3.</label><caption><p><italic><tp:taxon-name><tp:taxon-name-part taxon-name-part-type="genus" reg="Longipediperdon">Longipediperdon</tp:taxon-name-part> <tp:taxon-name-part taxon-name-part-type="species" reg="spineum">spineum</tp:taxon-name-part></tp:taxon-name></italic> (HMZhou 1841). <bold>A–C</bold>. Basidiomata of <italic><tp:taxon-name><tp:taxon-name-part taxon-name-part-type="genus" reg="Longipediperdon">Lp.</tp:taxon-name-part> <tp:taxon-name-part taxon-name-part-type="species" reg="spineum">spineum</tp:taxon-name-part></tp:taxon-name></italic>; <bold>D</bold>. Exoperidial elements; <bold>E</bold>. Endoperidial hyphae; <bold>F</bold>. Capliitium; <bold>G</bold>. Basidiospores; <bold>H, I</bold>. Basidia; <bold>J, K</bold>. Basidiospores under <abbrev xmlns:xlink="http://www.w3.org/1999/xlink" xlink:title="scanning electron microscopy" xlink:type="simple">SEM</abbrev>.</p></caption><graphic xmlns:xlink="http://www.w3.org/1999/xlink" xlink:href="mycokeys-136-323-g003.jpg" id="oo_1717169.jpg" position="float" orientation="portrait" xlink:type="simple"><uri content-type="original_file" xlink:type="simple">https://binary.pensoft.net/fig/1717169</uri></graphic></fig><fig id="F4" position="float" orientation="portrait"><object-id xmlns:xlink="http://www.w3.org/1999/xlink" content-type="doi" xlink:type="simple">10.3897/mycokeys.136.188385.figure4</object-id><object-id xmlns:xlink="http://www.w3.org/1999/xlink" content-type="arpha" xlink:type="simple">AE098436-CFF4-51D9-8F1F-813E8DBEFEBA</object-id><label>Figure 4.</label><caption><p><italic><tp:taxon-name><tp:taxon-name-part taxon-name-part-type="genus" reg="Longipediperdon">Longipediperdon</tp:taxon-name-part> <tp:taxon-name-part taxon-name-part-type="species" reg="spineum">spineum</tp:taxon-name-part></tp:taxon-name></italic> (HMZhou 1841). <bold>A</bold>. Basidiospores; <bold>B</bold>. Basidia; <bold>C</bold>. Capliitium; <bold>D</bold>. Exoperidial elements; <bold>E</bold>. Endoperidial hyphae. Scale bars: 10 µm (<bold>A–E</bold>).</p></caption><graphic xmlns:xlink="http://www.w3.org/1999/xlink" xlink:href="mycokeys-136-323-g004.jpg" id="oo_1717170.jpg" position="float" orientation="portrait" xlink:type="simple"><uri content-type="original_file" xlink:type="simple">https://binary.pensoft.net/fig/1717170</uri></graphic></fig></tp:treatment-sec><tp:treatment-sec sec-type="Etymology"><title>Etymology.</title><p><italic>spineum</italic> (Lat.): refers to the spines covering the surface of the basidiomata.</p></tp:treatment-sec><tp:treatment-sec sec-type="Fruiting body"><title>Fruiting body.</title><p>Basidiomata subglobose to obpyriform, 8–15 mm in diameter, 9–14 mm in height. Peridium layered: Exoperidium with densely arranged spiny structure, white when fresh, cream to pinkish-buff when dry, not easily fall off. Endoperidium papery to membranous, white when fresh, orangeyellow to ash-gray when dry. Gleba white when young, mouse-gray when mature, cottony when young, pulverulent when mature.</p></tp:treatment-sec><tp:treatment-sec sec-type="Hyphal structure"><title>Hyphal structure.</title><p>Exoperidium composed of chains of inflated cells, ellipsoid to oblong, thin-walled to slightly thick-walled, colorless in 5% <abbrev xmlns:xlink="http://www.w3.org/1999/xlink" xlink:title="5% potassium hydroxide water solution" xlink:type="simple">KOH</abbrev>, 9.5–31(–40) × (8–)9–13(–16.5) µm. Endoperidium made up of colorless hyphae, thick-walled, occasionally branched, without septa, 2.5–4(–5) μm in diameter. Capillitium of <italic><tp:taxon-name><tp:taxon-name-part taxon-name-part-type="genus" reg="Lycoperdon">Lycoperdon</tp:taxon-name-part></tp:taxon-name></italic>-type, occasionally branched, thick-walled, without septa, 2.2–3.6(–4) μm in diameter. Paracapillitium absent.</p></tp:treatment-sec><tp:treatment-sec sec-type="Basidiospores"><title>Basidiospores.</title><p>Ovoid to oblong, colorless, thick-walled, <abbrev xmlns:xlink="http://www.w3.org/1999/xlink" xlink:title="acyanophilous" xlink:type="simple">CB–</abbrev>, (4.0–)4.4–5.8(–6.0) × (2.5–)2.9–3.2(–3.5) μm, <italic>Q</italic> = 1.58–1.65, <italic>Qm</italic> = 1.62 ± 0.16, spines (less than 1 µm), with a long pedicel (4–15.5 μm). Basidia bubble-shaped to subcylindrical, and occasionally clavate, four sterigmata and a simple septum at the base, 11–18 × (5.5–)7–8 µm.</p></tp:treatment-sec><tp:treatment-sec sec-type="Additional specimen examined"><title>Additional specimen examined</title><p><bold>(paratype)</bold>. China. • Yunnan Province, Zhaotong, Daguan County, Tianxing Town, Wumengshan National Nature Reserve, <named-content xmlns:xlink="http://www.w3.org/1999/xlink" content-type="dwc:verbatimCoordinates" xlink:type="simple">27°52'50.4"N, 104°4'42.9"E</named-content>, elev. 1882 m, on the ground in forest of <italic><tp:taxon-name><tp:taxon-name-part taxon-name-part-type="genus" reg="Chimonobambusa">Chimonobambusa</tp:taxon-name-part> <tp:taxon-name-part taxon-name-part-type="species" reg="tumidissinoda">tumidissinoda</tp:taxon-name-part></tp:taxon-name></italic>, 18 July 2025, HMZhou 1839 (<named-content xmlns:xlink="http://www.w3.org/1999/xlink" content-type="dwc:institutional_code" xlink:title="Southwest Forestry College" xlink:href="https://scientific-collections.gbif.org/institution/22190a72-02b2-458f-9a33-78baa09876b3" xlink:type="simple">SWFC</named-content> 00101839).</p></tp:treatment-sec></tp:taxon-treatment>
